# Supplementary material for: Deep Learning Automation of Kidney, Liver, and Spleen Segmentation for Organ Volume Measurements in Autosomal Dominant Polycystic Kidney Disease
Source: Tomography. 2022 Jul 13;8(4):1804–19. doi: 10.3390/tomography8040152 (PMC9326744; doi:10.3390/tomography8040152)
Supplement: Supplementary file 1 [file tomography-08-00152-s001.zip]

Archive with 1 entries (1 files):
- tomography-1758429-supplementary.pdf
